# Supplementary material for: An Autochthonous Susceptible Candida auris Clade I Otomycosis Case in Iran
Source: J Fungi (Basel). 2023 Nov 11;9(11):1101. doi: 10.3390/jof9111101 (PMC10671974; doi:10.3390/jof9111101)
Supplement: Supplementary file 1 [file jof-09-01101-s001.zip]

Archive with 1 entries (1 files):
- jof-2683795-supplementary.pdf
